# Supplementary material for: Comparison of cardiac output estimates obtained from the Antares oscillometric pulse wave analysis algorithm and from Doppler transthoracic echocardiography
Source: PLoS One. 2024 May 13;19(5):e0302793. doi: 10.1371/journal.pone.0302793 (PMC11090340; doi:10.1371/journal.pone.0302793)
Supplement: S1 Dataset — (XLSX) [file pone.0302793.s001.xlsx]

## Sheet: S1_dataset
ID	Sex	Age [years]	Height [cm]	Weight [kg]	BMI [kg/m^2]	BSA_Mosteller [m^2]	Invasive_aortal systolic BP [mmHg]	Invasive_aortal MAP [mmHg]	Invasive_aortal diastolic BP [mmHg]	Osci_brachial systolic BP [mmHg]	Osci_brachial MAP [mmHg]	Osci_brachial diastolic BP [mmHg]	Osci_heart rate [1/min]	TTE _heart rate [1/min]	TTE_LVEF [%|	TTE_cardiac output [l/min]	TTE_cardiac index [l/min/m^2]	Antares_cardiac output [l/min]	Antares_cardiac index [l/min/m^2]	TimeDiff_TEE_Osci [days]	Arterial hypertension	Dyslipidaemia	Diabetes mellitus	Chronic kidney disease	Stroke	Myocardial infarction	Percutaneous coronary intervention	Heart failure	Smoking history	Coronary heart disease
1	male	82	168	85	30.1162	1.99165	133.5	92.7	65.1	147	106	86	63	62	52	1.9	0.953983	3.38623	1.70021	1	1	1	1	0	0	0	0	0	1	0
2	male	73	165	65	23.8751	1.72603	159.9	110	75.7	154	120	90	61	59	55	1.9	1.10079	3.14134	1.81998	1	1	1	0	0	0	0	1	0	0	1
3	male	92	161	78	30.0914	1.86771	151.5	92.2	57.9	144	101	68	59	58	60	2.4	1.285	3.52627	1.88802	2	1	0	1	0	0	0	1	0		1
4	female	78	160	65	25.3906	1.69967	144.4	92.9	61.8	141	101	75	63	64	40	2.5	1.47087	3.73722	2.19879	1	1	0	1	1	0	0	1	0	0	1
5	male	87	169	72	25.2092	1.83848	164.1	103.9	65.9	162	112	76	60	61	52	2.5	1.35982	3.54109	1.9261	0	1	1	0	1	0	0	0	0	0	1
6	female	83	148	76	34.6969	1.76761	128	86.3	61.7	136	100	80	58	60	40	2.6	1.47091	3.40062	1.92385	0	1	0	0	0	0	0	1	0	0	1
7	female	63	156	90	36.9822	1.97484	136.1	90.4	60.8	154	111	83	55	55	60	2.6	1.31656	3.06057	1.54978	0	1	0	0	0	0	0	0	0	1	0
8	male	85	163	78	29.3575	1.87927	139.8	95.7	68.4	149	104	78	55	57	50	2.7	1.43673	3.26974	1.73989	1	1	0	0	1	1	1	1	0	0	1
9	female	67	156	72	29.5858	1.76635	84.5	66.9	51.9	122	77	68	52	53	65	2.7	1.52857	3.22228	1.82426	2	1	1	1	0	0	0	1	0		0
10	male	65	169	87	30.4611	2.02093	123.7	96.3	75.1	131	98	79	74	74	16	2.9	1.43498	4.21951	2.0879	1	1	1	1	1	0	0	0	1		0
11	female	56	175	70	22.8571	1.84466	166.7	115.7	80.4	165	122	97	65	66	66	3	1.62631	3.35539	1.81897	1	1	0	1	0	0	0	0	0	0	0
12	male	64	180	89	27.4691	2.1095	146.2	103	74.5	138	97	78	60	61	55	3	1.42214	3.49919	1.65878	0	1	1	0	0	0	0	0	0	0	0
13	female	83	162	69	26.2917	1.7621	157.8	106.3	76.1	164	117	79	57	58	35	3	1.70251	3.30718	1.87684	1	1	0	0	0	1	0	1	0	0	1
14	male	69	180	67	20.679	1.8303	127.8	89.1	67.9	128	97	82	69	71	58	3.2	1.74835	3.9753	2.17194	0	0	0	0	0	0	0	0	0		0
15	male	78	178	78	24.6181	1.96384	164.4	107.9	74.6	151	108	86	61	61	35	3.2	1.62946	3.33161	1.69648	3	1	1	0	1	0	1	1	1	0	1
16	male	59	176	100	32.2831	2.21108	145	109	83.5	154	109	95	61	61	52	3.4	1.53771	3.14309	1.42151	0	1	0	1	0	0	1	1	0		1
17	male	77	178	93	29.3524	2.14437	158.4	93.2	58.8	161	114	75	50	52	46	3.5	1.63218	3.03649	1.41603	4	1	0	1	0	0	0	0	1		1
18	female	77	155	60	24.974	1.60728	135.4	85.6	53.9	155	102	80	68	69	66	3.6	2.23982	3.91071	2.43313	1	1	1	0	0	0	0	0	0	0	1
19	male	79	177	70	22.3435	1.85517	142.9	97.6	68.3	147	101	79	70	68	60	3.6	1.94052	3.87739	2.09004	0	1	1	0	0	0	0	0	0	0	1
20	male	60	182	73	22.0384	1.92108	99.1	84.2	72	116	94	86	107	104	20	3.7	1.926	5.68013	2.95673	1	0	0	1	0	0	0	0	1	1	1
21	male	67	178	85	26.8274	2.05007	152.2	113.3	83.4	151	116	89	77	80	52	3.7	1.80482	4.28691	2.09111	0	1	1	1	0	1	0	0	0		0
22	male	55	171	80	27.3588	1.94936	100.1	91.1	80.3	126	92	82	66	64	60	3.8	1.94936	3.58337	1.83823	1	1	1	0	0	0	0	0	0	1	0
23	male	82	173	85	28.4005	2.02107	157.5	106.5	73.7	157	114	84	60	60	41	3.9	1.92967	3.3182	1.64181	6	1	1	0	1	0	1	1	1	0	1
24	male	82	172	97	32.788	2.15278	89.1	67.5	52	98	76	66	79	79	32	4	1.85807	4.85728	2.25629	6	1	1	1	0	0	0	0	1	0	0
25	male	77	171	68	23.255	1.79722	141.7	101.4	73.1	143	105	78	69	68	64	4	2.22566	3.90074	2.17043	1	1	0	1	0	1	0	1	0	0	0
26	male	72	179	81	25.2801	2.00686	108.9	85.3	66	113	83	70	79	80	65	4.1	2.04299	4.80888	2.39622	1	1	0	0	0	0	1	1	0		1
27	male	60	174	86	28.4053	2.03879	96.3	78.3	62.4	98	77	73	78	76	38	4.3	2.10909	4.49014	2.20236	2	1	1	0	0	0	1	1	0	1	1
28	female	69	160	78	30.4687	1.8619	161.8	96.9	55.5	144	112	75	72	73	60	4.3	2.30947	4.26276	2.28947	0	1	0	0	0	0	0	1	0	0	1
29	male	68	183	97	28.9647	2.22055	139.7	97.6	70.7	154	109	89	58	58	50	4.5	2.02653	3.10801	1.39966	0	1	0	1	0	0	0	0	1	0	1
30	male	63	172	82	27.7177	1.97934	150.1	114.4	89.7	170	125	105	93	95	35	4.6	2.32401	4.56874	2.30822	0	1	0	0	0	0	0	0	0	1	0
31	male	77	178	70	22.0932	1.86041	169.6	126.8	94.6	175	122	91	68	68	60	4.8	2.58008	3.59717	1.93354	0	1	0	0	0	0	0	1	0	0	1
32	male	77	180	120	37.037	2.44949	150.6	90.4	58	164	105	77	56	56	67	4.8	1.95959	3.2316	1.3193	6	1	0	1	0	0	0	1	0		1
33	male	70	172	108	36.5062	2.27156	163.3	119.4	85.7	167	123	99	83	89	70	4.9	2.1571	4.46356	1.96497	3	1	0	1	0	0	0	0	0		0
34	female	68	164	78	29.0006	1.88503	140.5	102.3	73.5	141	104	85	82	81	55	4.9	2.59943	4.45176	2.36164	1	0	0	0	0	0	0	0	0	0	0
35	male	87	164	75	27.8852	1.84842	127.8	70.2	37.6	122	82	59	68	67	41	4.9	2.65091	4.28052	2.31577	0	1	0	0	0	0	0	0	0	0	0
36	male	61	168	65	23.03	1.74165	136.5	101.8	78.5	136	100	80	79	81	60	5.3	3.0431	4.59084	2.63592	1	1	1	1	0	0	1	1	0	0	1
37	male	74	167	100	35.8564	2.15381	118.3	82.7	57.3	114	85	66	83	81	35	5.5	2.55362	4.98025	2.3123	2	1	0	1	1	0	1	1	1	0	1
38	male	80	174	80	26.4236	1.96638	107.7	83.2	65	119	89	77	77	77	60	5.5	2.79701	4.44345	2.25971	1	1	1	1	0	0	0	1	0		1
39	male	48	185	107	31.2637	2.34491	128.9	103.2	82.9	144	106	89	75	77	65	6.9	2.94254	4.44345	1.89493	1	1	0	0	0	0	0	0	0	0	0
40	female	80	164	70	26.0262	1.78575	81.2	59.9	42.1	113	86	73	93	95	80	9	5.03991	5.61268	3.14304	3	0	0	0	0	0	0	0	0		1
41	female	73	160	74	28.9062	1.81353	68.6	49.8	37.2	74	58	53	49	49	55	2.4	1.32339	2.54698	1.40443	1	1	1	1	0	0	0	0	0	0	0
42	female	86	159	87	34.4132	1.96023	133	88.6	58.4	159	112	83	75	75	70	2.6	1.32638	4.67401	2.38442	1	1	1	1	1	1	0	1	0	0	1
43	male	68	173	95	31.7418	2.13665	111.1	78.4	56.9	116	81	66	63	65	55	2.8	1.31046	3.66991	1.7176	0	1	1	1	0	0	0	1	0		0
44	male	86	176	100	32.2831	2.21108	117.1	84.1	60	131	98	80	60	59	60	2.8	1.26635	3.61587	1.63534	1	1	0	0	0	0	0	0	0		1
45	male	63	176	79	25.5036	1.96525	130.9	97.8	73	140	101	83	69	70	53	3.4	1.73006	4.36241	2.21977	0	1	0	0	0	0	1	1	0		1
46	female	81	156	70	28.764	1.74165	143.4	100.4	67	137	95	70	84	85	54	3.6	2.06701	4.91631	2.8228	0	1	1	1	0	0	0	0	0	1	0
47	male	65	197	123	31.6937	2.59438	138.8	92.2	67	138	102	79	61	62	35	4.1	1.58034	3.77836	1.45636	1	1	1	1	0	0	0	0	0	0	0
48	male	60	176	104	33.5744	2.25487	123.4	97.2	76.4	131	93	77	73	70	55	4.2	1.86263	4.21763	1.87045	1	1	1	0	0	0	0	0	0		0
49	male	64	191	106	29.0562	2.37147	127.8	98.6	76.4	132	104	91	64	64	40	4.5	1.89755	4.16497	1.75628	1	1	1	0	0	0	1	1	0	1	1
50	male	53	186	90	26.0146	2.15639	168.2	119.7	85.5	211	138	113	70	71	55	4.6	2.1332	5.15894	2.3924	1	1	1	1	0	0	0	0	0	1	1
51	male	71	176	120	38.7397	2.42212	146	99.9	66.6	171	113	85	87	88	45	4.7	1.94045	5.54484	2.28925	1	1	1	1	1	0	0	0	0		0
52	male	71	171	88	30.0947	2.0445	131.7	95.6	71.3	152	110	85	58	59	57	4.9	2.39667	3.71756	1.81832	1	1	0	0	0	0	0	0	0	0	0
53	male	66	184	103	30.423	2.29444	129.9	97.1	74.3	151	109	92	79	81	45	5.2	2.26635	5.29921	2.30959	0	1	0	1	0	0	1	1	0	0	1
54	male	74	180	99	30.5556	2.22486	144.4	101.6	71	159	107	80	76	79	53	5.4	2.42712	4.84159	2.17613	0	1	0	0	0	0	0	1	0	1	1
55	male	53	190	101	27.9778	2.3088	126.6	102	79.3	136	100	80	83	83	60	5.9	2.55544	5.08674	2.2032	0	1	1	0	0	1	0	1	0	1	1
56	male	61	186	115	33.2408	2.43755	112.5	87.2	67.5	127	97	84	86	88	57	6.2	2.54353	5.5145	2.26231	0	1	0	1	0	0	0	0	1	0	0
57	male	77	169	96	33.6123	2.12289	126.4	85.9	59	136	97	75	79	81	44	6.3	2.96765	4.82456	2.27264	1	1	0	0	0	0	0	1	1		1
58	female	84	164	82	30.4878	1.93276	115.2	85.9	63.5	128	98	74	94	92	70	7	3.62177	5.44804	2.81879	1	1	1	0	0	0	0	1	0		0
59	male	57	188	86	24.3323	2.11922	79.2	59.1	47.5	89	59	54	47	41	40	7.3	3.44466	7.37766	3.4813	7	1	0	0	0	0	0	0	1	0	1
